# Supplementary material for: Red Ginseng Attenuates the Hepatic Cellular Senescence in Aged Mice
Source: Biology (Basel). 2024 Jan 8;13(1):36. doi: 10.3390/biology13010036 (PMC10813250; doi:10.3390/biology13010036)
Supplement: Supplementary file 1 [file biology-13-00036-s001.zip]

Archive with 1 entries (1 files):
- biology-2755570-supplementary.pdf
